# Supplementary material for: Transcriptome Profile in Hippocampus During Acute Inflammatory Response to Surgery: Toward Early Stage of PND
Source: Front Immunol. 2019 Feb 5;10:149. doi: 10.3389/fimmu.2019.00149 (PMC6370675; doi:10.3389/fimmu.2019.00149)
Supplement: Table S2 — DEGs screened between Surgery and Control groups. [file Table_2.XLSX]

## Sheet: Table S2
GeneID	Length	Means-Control	Means-Surgery	log2Ratio(Surgery/Control)	q-value(Storey et al. 2003)	Up-Down-Regulation(Surgery/Control)	p-value	Symbol
12945	6322	0	135.61	9.21987	5.62e-107	Up	3.72e-109	Dmbt1
100042514	852	0	80.12	7.63289	3.73e-30	Up	1.65e-31	Sprr2a3
105247253	464	0	72	7.35909	1.45e-18	Up	1.14e-19	LOC105247253
20199	440	0	48	7.24445	8.26e-34	Up	3.15e-35	S100a5
69036	636	0	44.13	7.20492	5.9e-17	Up	5.14e-18	Zg16
23844	2828	0	44	6.76292	3.64e-25	Up	2.02e-26	Clca1
21786	458	0	34	6.61996	5.23e-12	Up	6.88e-13	Tff3
229927	3306	0	30	6.49868	3.6e-11	Up	5.07e-12	Clca3b
23795	760	0	28	6.49443	3.83e-11	Up	5.42e-12	Agr2
70163	1010	0	22	6.29373	1.77e-126	Up	8.74e-129	Lypd8
11833	1483	0	22	6.12246	6.13e-09	Up	1.1e-09	Aqp8
232714	11551	0	21	6.05736	3.71e-16	Up	3.45e-17	Mgam
99709	2997	0	20	5.96621	3.03e-15	Up	3e-16	Clca4b
12590	1750	0	19.45	5.94189	4.96e-08	Up	9.95e-09	Cdx1
20755	3547	0	19	5.92727	6.72e-31	Up	2.86e-32	Sprr2a1
100303744	3547	0	19.14	5.92727	6.72e-31	Up	2.86e-32	Sprr2a2
53906	541	0	19	5.84235	1.42e-07	Up	3.04e-08	Phgr1
18703	3849	0	13.32	5.7194	3.81e-42	Up	1.07e-43	Pigr
72040	2452	0	13	5.70742	6.3e-13	Up	7.67e-14	Cdhr5
69814	1460	0	12.97	5.64971	1.87e-12	Up	2.36e-13	Prss32
666339	5580	1	582	5.63491	1.11e-23	Up	6.5e-25	Muc3
18489	759	1	148	5.61996	1.91e-23	Up	1.14e-24	Reg3b
15378	4305	1	106	5.58958	5.53e-12	Up	7.31e-13	Hnf4a
20730	422	1	61.02	5.49443	3.62e-06	Up	9.37e-07	Spink1
69864	925	1	65	5.49443	3.62e-06	Up	9.37e-07	1810065E05Rik
69453	2157	1	51	5.46126	4.74e-21	Up	3.2e-22	Prss56
15408	1313	1	49	5.42731	6.22e-06	Up	1.68e-06	Hoxb13
20731	402	1	47	5.35692	1.07e-05	Up	3.02e-06	Spink4
100862388	2952	1	22	5.31669	1.45e-05	Up	4.19e-06	Gm21698
233537	2870	1	22	5.30924	1.53e-16	Up	1.38e-17	Gdpd4
100040935	1737	1	22	5.29351	1.73e-05	Up	5.03e-06	Gm3050
19695	774	1	20	5.28292	1.86e-05	Up	5.47e-06	Reg3g
14915	560	1	20	5.28292	1.86e-05	Up	5.47e-06	Guca2a
545279	1814	1	17	5.01598	1.4e-100	Up	1.07e-102	Ms4a15
12346	1184	1	14	4.98919	3.36e-15	Up	3.34e-16	Car1
59290	2307	1	13.98	4.89298	3.22e-14	Up	3.53e-15	Gpa33
101488212	3964	1.73	66.95	4.77052	0.000440825	Up	0.000172443	Gm21975
100727	3048	2	97	4.73544	0.000528012	Up	0.000210493	Ugt2b34
100042503	471	2	96	4.7321	0.000536998	Up	0.000214471	Gm3873
240322	4602	2	86	4.5944	3.39e-64	Up	5.17e-66	Adamts19
56774	3433	2	27	4.49443	6.74e-06	Up	1.83e-06	Slc6a14
214523	2210	2	58	4.49443	6.74e-06	Up	1.83e-06	Tmprss4
64381	1116	2	62	4.49443	6.74e-06	Up	1.83e-06	Ms4a8a
330096	3754	2	25	4.389	7.54e-120	Up	4.44e-122	Shisa3
56185	2042	2	16	4.35692	2.12e-05	Up	6.3e-06	Hao2
17922	6591	2	24	4.35692	2.12e-05	Up	6.3e-06	Myo7b
66805	1397	2.15	127.7	4.23139	8.64e-13	Up	1.06e-13	Tspan1
17831	7368	2.15	127.7	4.2002	1.72e-66	Up	2.44e-68	Muc2
76757	4514	2.58	18.44	4.17795	2.77e-12	Up	3.55e-13	Trdn
57765	2552	2.64	19.35	4.16702	3.43e-57	Up	6.24e-59	Tbx21
16669	1367	3	55	4.15912	1.43e-60	Up	2.43e-62	Krt19
21823	1757	3	53	4.13675	4.81e-240	Up	8.6e-243	Th
67709	1021	3	42	4.12246	0.000118534	Up	4.08e-05	Reg4
20208	607	3	27	4.03476	4.61e-26	Up	2.44e-27	Saa1
231507	696	4	47	3.84235	1.65e-09	Up	2.79e-10	Plac8
217212	566	3.41	175.36	3.84235	0.000660202	Up	0.000269512	Pyy
99663	2998	4	47	3.84029	0.000667747	Up	0.000272943	Clca4a
58860	2412	4	44	3.78988	1.91e-06	Up	4.76e-07	Adamdec1
70788	3020	4	44	3.75381	1.02e-16	Up	9.08e-18	Klhl30
20568	894	4	41	3.67885	6.04e-06	Up	1.63e-06	Slpi
104443	1851	4	38	3.61996	1.07e-05	Up	3.01e-06	Npffr2
17063	2817	4	26	3.61827	3.42e-39	Up	1.04e-40	Muc13
241769	1032	5	57	3.58958	4.57e-10	Up	7.27e-11	Kcnk15
18300	1146	4.9	25	3.58958	4.57e-10	Up	7.27e-11	Oit1
11468	1341	5	31	3.58519	8.88e-17	Up	7.88e-18	Actg2
15221	2373	5	25	3.54596	6.93e-12	Up	9.25e-13	Foxd3
20429	2359	5	22.97	3.50898	3.19e-24	Up	1.83e-25	Shox2
18378	2168	5.64	33.98	3.50502	4.36e-79	Up	4.82e-81	Omp
192113	3954	6.02	24.69	3.49443	2.57e-09	Up	4.42e-10	Atp12a
53624	1174	6	79	3.49443	2.57e-09	Up	4.42e-10	Cldn7
16612	917	6.56	28.8	3.39255	1.41e-08	Up	2.67e-09	Klk1
22355	3627	7	536	3.31721	7.66e-102	Up	5.72e-104	Vipr2
16819	853	7	82	3.29019	2.78e-127	Up	1.35e-129	Lcn2
12557	3375	7	33	3.28292	7.79e-08	Up	1.6e-08	Cdh17
244698	5261	7	31	3.20492	8.82e-06	Up	2.45e-06	Hephl1
16997	6798	7	29	3.09158	1.94e-36	Up	6.82e-38	Ltbp2
26887	1899	7	28	3.035	0.000946681	Up	0.000402994	Chst4
100041639	561	7.5	119.98	2.90872	0.000359928	Up	0.000138109	Gm3448
258837	951	9.65	65.03	2.87239	0.000544179	Up	0.000217682	Olfr545
329731	4475	10	60	2.7875	5.55e-11	Up	8.01e-12	Fam19a3
207920	3350	10	33	2.73544	5.74e-05	Up	1.86e-05	Esrp1
237987	2230	10.82	38.89	2.70058	2.41e-28	Up	1.13e-29	Otop2
104943	2684	11.03	122.56	2.66726	1.38e-05	Up	3.97e-06	Fam110c
238393	2042	11.64	35.75	2.62591	6.21e-06	Up	1.68e-06	Serpina3f
13710	1979	11.96	282	2.61996	1.24e-09	Up	2.08e-10	Elf3
385354	5172	12	44	2.59177	3.17e-184	Up	8.66e-187	Frmd7
60425	1489	12.23	0	2.52006	0	Up	0	Doc2g
20339	3091	12.49	39.77	2.38607	0.000268364	Up	9.99e-05	Sele
17075	2061	13	43	2.35692	1.5e-17	Up	1.27e-18	Epcam
20344	3438	13	44	2.35692	0.000297547	Up	0.000112106	Selp
22044	1400	13	43	2.3436	8.7e-56	Up	1.63e-57	Trh
237313	2124	13.34	40.38	2.27203	4.47e-05	Up	1.41e-05	Il20ra
71887	1983	13.63	430.45	2.2465	3.64e-22	Up	2.34e-23	Ppm1j
74548	2186	15	263	2.23475	0.000805099	Up	0.000336032	Gsdmc4
13162	3466	16	279	2.19546	6.84e-10	Up	1.11e-10	Slc6a3
76507	2673	16	46	2.18184	0.000117972	Up	4.05e-05	Aoc1
78376	953	16.39	196.45	2.1693	0.000221115	Up	8.08e-05	Sapcd1
100862175	1248	17	305	2.16748	2.06e-19	Up	1.54e-20	Gm10698
435145	1804	17	76	2.14741	6.03e-145	Up	2.6e-147	Shisa8
13813	3503	19	49	2.14453	9.18e-104	Up	6.47e-106	Eomes
214189	1441	19.38	56.48	2.12136	1.04e-37	Up	3.39e-39	Scgn
71355	7046	24.27	56.8	2.12024	7.4e-56	Up	1.38e-57	Col24a1
433470	738	25	208	2.08562	0.000302523	Up	0.000114013	AA467197
14160	4711	25	56	2.08171	3.04e-79	Up	3.32e-81	Lgr5
67593	1896	25.74	70.94	2.07109	0.000927048	Up	0.000393368	4930519G04Rik
170677	4364	26	130	2.06423	0	Up	0	Cdhr1
15484	1874	26	83	2.035	0.000481017	Up	0.000189886	Hsd11b2
56315	1667	26	61	1.99847	3.94e-13	Up	4.71e-14	Rhcg
216350	1158	26.38	539.46	1.90946	2.41e-05	Up	7.24e-06	Tspan8
504186	2513	26.51	2.55	1.89482	1.78e-10	Up	2.72e-11	Chrna10
319259	997	27	98	1.88069	8.89e-05	Up	2.98e-05	Bricd5
11876	2313	28	7	1.85517	1.3e-11	Up	1.77e-12	Artn
22402	5047	28.03	87	1.85345	1.68e-25	Up	9.17e-27	Wisp1
329252	6277	29	184	1.84051	1.37e-151	Up	5.33e-154	Lgr6
16470	3183	29	72	1.82274	1.3e-27	Up	6.28e-29	Ush1g
14776	1071	30	117	1.79399	5.31e-05	Up	1.71e-05	Gpx2
170574	2766	30	78	1.78363	9.55e-35	Up	3.57e-36	Sp7
21420	2806	32	113	1.76082	8.16e-05	Up	2.71e-05	Tfap2c
70045	756	30	7	1.76082	8.16e-05	Up	2.71e-05	2610528A11Rik
232431	2072	35.4	6.3	1.75746	0.000596266	Up	0.000241153	Gprc5a
12642	1365	36	78	1.73954	4.09e-16	Up	3.81e-17	Ch25h
277328	4323	36.36	4.91	1.7096	5.57e-08	Up	1.12e-08	Trpa1
101055953	501	36.52	160.13	1.7059	0.000216906	Up	7.9e-05	LOC101055953
17268	3274	37	410	1.66974	1.98e-27	Up	9.74e-29	Meis1
22349	3117	37.56	9.6	1.66904	4.51e-08	Up	8.99e-09	Vil1
18545	507	38	176	1.65385	0.000618494	Up	0.000250989	Pcp2
76905	1372	38	89	1.646	1.36e-45	Up	3.42e-47	Lrg1
100043123	812	39	10	1.63288	0.000305925	Up	0.000115368	Cd300ld4
100470	1958	39.75	88.15	1.61996	3.47e-12	Up	4.49e-13	Lao1
104382	2329	41	109	1.57817	2.84e-05	Up	8.62e-06	Barhl2
100039192	1269	41.27	12.97	1.56322	3.23e-53	Up	6.62e-55	Tmem254c
317755	1284	41.61	98.68	1.55856	0.000192481	Up	6.92e-05	Zar1
18516	2782	41.83	0	1.52427	1.25e-108	Up	7.89e-111	Pbx3
100034363	691	42	99	1.49758	5.94e-06	Up	1.6e-06	Tmsb15b2
12936	5322	43	13	1.48957	2.24e-16	Up	2.05e-17	Pcdha4
105244086	2425	43	4	1.48698	1.51e-12	Up	1.89e-13	Gm37416
329093	1874	44	14	1.44563	3.5e-08	Up	6.9e-09	Cpa6
78906	2427	45	12	1.41351	5.4e-06	Up	1.45e-06	Misp
668039	4538	45	11.78	1.41143	9.9e-75	Up	1.21e-76	Gm14434
72169	2830	47	113	1.40178	0.000381736	Up	0.000147481	Trim29
16855	1574	48	144	1.37053	1.91e-40	Up	5.59e-42	Lgals4
66695	2345	49	17	1.34694	2.68e-05	Up	8.09e-06	Aspn
58222	2276	50.04	9.46	1.33508	7.79e-26	Up	4.19e-27	Rab37
239766	3120	54	176	1.32515	3.29e-15	Up	3.27e-16	Rtp1
320145	4509	54.09	22	1.30857	1.34e-49	Up	3.01e-51	Sp8
11522	1348	55	18	1.30059	2.39e-07	Up	5.27e-08	Adh1
102635315	3016	55	5	1.28148	3.89e-13	Up	4.66e-14	Gm32687
14344	3038	55.01	18	1.28082	2e-06	Up	5.02e-07	Fut2
12797	1461	55.33	109.39	1.27203	2.19e-06	Up	5.54e-07	Cnn1
22337	4354	56	123	1.26529	0.000246912	Up	9.09e-05	Vdr
94346	1275	56.86	553.16	1.2628	8.51e-06	Up	2.36e-06	Tmem40
12483	3972	59	9	1.26171	0.000422046	Up	0.000164386	Cd22
14537	4556	61	26	1.23336	1.95e-21	Up	1.29e-22	Gcnt1
21955	1085	61.59	168.5	1.22482	3.74e-12	Up	4.87e-13	Tnnt1
12575	1913	64.92	27.07	1.22437	1.05e-123	Up	5.65e-126	Cdkn1a
54524	3855	65	1116	1.21964	2.29e-106	Up	1.59e-108	Syt6
320712	5441	66	29	1.21649	9.3e-17	Up	8.26e-18	Abi3bp
14419	699	69.26	13.99	1.19849	0.000784451	Up	0.000326506	Gal
21419	5989	70	32	1.184	2.65e-05	Up	8.01e-06	Tfap2b
110796	5814	70	27	1.17659	2.25e-212	Up	4.74e-215	Tshz1
215384	7957	73	697	1.17167	1.31e-15	Up	1.26e-16	Fcgbp
12051	1835	73	20	1.17016	7.4e-07	Up	1.74e-07	Bcl3
78749	3289	74	261	1.1676	1.18e-17	Up	9.89e-19	Filip1l
226040	2462	76	25	1.15347	9.59e-15	Up	9.95e-16	Tmem252
67742	1845	76.16	29.02	1.15047	0.000117856	Up	4.04e-05	Samsn1
14706	3200	77	327	1.11679	6.55e-282	Up	8.96e-285	Gng4
319415	3071	79	31	1.07622	9.37e-13	Up	1.15e-13	Hs3st5
70274	1137	81	30	1.05197	1.23e-14	Up	1.3e-15	Ly6g6e
100503949	1295	81.7	223.92	1.04138	2.32e-09	Up	3.98e-10	Zfp965
16158	2506	84	290.03	1.01834	3.46e-05	Up	1.07e-05	Il11ra2
226115	892	85	35	-1.00153	1.14e-32	Down	4.59e-34	Opalin
16591	5110	87	431	-1.01486	1.72e-214	Down	3.44e-217	Kl
269633	1923	92	35	-1.01792	2.59e-14	Down	2.82e-15	Wdr86
100042355	691	93.58	222.03	-1.02041	1.72e-10	Down	2.62e-11	Gm10705
74023	2391	96	219	-1.03064	4.42e-06	Down	1.16e-06	Rd3
15018	1536	97	33	-1.06286	5.53e-06	Down	1.48e-06	H2-Q7
13593	5015	99	24	-1.07583	9.93e-14	Down	1.12e-14	Ebf3
75718	7837	99	22	-1.08153	8.36e-34	Down	3.2e-35	Vwa5b1
63993	4936	100.21	32.74	-1.08284	3.27e-05	Down	1e-05	Slc5a7
20271	8455	101	247	-1.08649	6.27e-33	Down	2.5e-34	Scn5a
66758	1825	102	47	-1.09429	0.000558377	Down	0.000224301	Zfp474
70113	1075	104.81	325.47	-1.09653	4.88e-11	Down	6.98e-12	Odf3b
12837	5110	105.94	212.82	-1.10546	5.54e-21	Down	3.75e-22	Col8a1
75472	953	108.78	32	-1.10573	2.35e-12	Down	2.99e-13	Cfap126
100040591	3056	109	26	-1.106	4.99e-36	Down	1.8e-37	Kcnj13
74052	4176	112	47	-1.12629	4.39e-19	Down	3.35e-20	Ttc21a
18606	3250	112.57	378.28	-1.13195	0	Down	0	Enpp2
332110	1885	114	47	-1.13382	2.56e-15	Down	2.52e-16	Mapk15
12835	9254	115	488	-1.13771	5.91e-53	Down	1.23e-54	Col6a3
65255	3286	118.2	34.23	-1.15142	0.000479654	Down	0.000189297	Asb4
63873	3247	119	43	-1.16013	2.45e-31	Down	1.03e-32	Trpv4
27385	4662	124.89	58.35	-1.1826	2.96e-29	Down	1.36e-30	Magel2
21869	2265	128	20	-1.18415	2.67e-09	Down	4.6e-10	Nkx2-1
72236	2210	130	55	-1.1953	0.000544677	Down	0.000217939	Tsnaxip1
16370	6269	134	64.02	-1.20601	2.47e-07	Down	5.46e-08	Irs4
329941	4356	134.64	27.85	-1.20671	1.3e-37	Down	4.31e-39	Col8a2
18424	2542	136.82	297.06	-1.214	3.65e-34	Down	1.38e-35	Otx2
74934	2296	138	313	-1.21777	1.5e-06	Down	3.69e-07	Armc4
13599	2946	138	284	-1.21899	8.48e-50	Down	1.9e-51	Ecel1
11552	3936	140.08	308	-1.22697	0.000265518	Down	9.87e-05	Adra2b
380787	680	151	57	-1.24113	1.01e-16	Down	9.01e-18	A230065H16Rik
73472	1867	153	62	-1.24331	7.83e-07	Down	1.85e-07	Spata18
21743	1023	161	353	-1.24511	2.2e-05	Down	6.57e-06	Inmt
243407	2953	169	342	-1.26286	0.000677282	Down	0.00027741	C130060K24Rik
18431	3120	172.13	711.18	-1.2682	4.81e-09	Down	8.54e-10	Oca2
330830	2600	173	426	-1.26912	1.92e-43	Down	5.08e-45	Drc7
209195	3743	173	397	-1.27354	1.44e-152	Down	5.44e-155	Clic6
270150	796	175.91	75.56	-1.28984	1.08e-20	Down	7.44e-22	Ccdc153
231290	2085	177.58	69.92	-1.3097	8.36e-11	Down	1.23e-11	Slc10a4
12839	3097	183	559	-1.31459	1.98e-05	Down	5.82e-06	Col9a1
226438	6394	208.16	898.32	-1.31739	2.49e-22	Down	1.57e-23	Igfn1
66042	1751	217.05	1277.1	-1.33888	1.61e-54	Down	3.18e-56	Sostdc1
12821	5539	227	84	-1.3394	4.72e-05	Down	1.5e-05	Col17a1
110648	3338	233	87	-1.35699	1.75e-05	Down	5.1e-06	Lmx1a
100503311	925	241	110	-1.35928	2.07e-06	Down	5.2e-07	Pifo
57274	1839	244.27	704.55	-1.3626	4.66e-17	Down	4.05e-18	Slc16a8
27411	1688	256.11	123.23	-1.37052	6.09e-10	Down	9.78e-11	Slc14a2
72027	2265	257.08	648.79	-1.38625	5.12e-15	Down	5.17e-16	Slc39a4
13592	5527	269	122	-1.39796	5.59e-06	Down	1.5e-06	Ebf2
68800	1123	274	104	-1.39924	7.49e-15	Down	7.68e-16	Prr32
12738	2599	284	95	-1.40607	7.49e-53	Down	1.56e-54	Cldn2
11304	6942	290	1254	-1.40985	5.83e-58	Down	1.05e-59	Abca4
68888	793	310	128	-1.43356	1.48e-08	Down	2.8e-09	Gkn3
78896	888	315.38	146.03	-1.46789	2.19e-83	Down	2.21e-85	1500015O10Rik
246133	1721	326	145	-1.47639	3.03e-35	Down	1.11e-36	Kcne2
22423	3376	341.21	78.25	-1.49225	0.000232285	Down	8.51e-05	Wnt8b
242646	936	354.53	857.11	-1.52052	9.87e-08	Down	2.07e-08	Tctex1d4
54612	1900	361	174	-1.5449	4.27e-21	Down	2.88e-22	Sfrp5
20609	2581	365.51	145.91	-1.56908	1.56e-06	Down	3.82e-07	Sstr5
14067	7433	383	150	-1.57585	7.55e-121	Down	4.21e-123	F5
17201	2623	416	186	-1.57644	4.62e-05	Down	1.46e-05	Mc3r
16665	1720	421	2357	-1.5767	4.6e-05	Down	1.46e-05	Krt15
102902673	2843	432.78	110.42	-1.5789	2.42e-08	Down	4.71e-09	Gm21992
16372	2646	438.66	128.17	-1.61708	0.000215854	Down	7.86e-05	Irx2
259172	4279	445.19	1155.83	-1.63231	4.55e-79	Down	5.08e-81	Mfrp
74626	1767	459.29	1605.47	-1.63492	0.00030721	Down	0.000115973	Tmem81
232156	5141	473.66	214.86	-1.67748	1.18e-80	Down	1.24e-82	Slc4a5
108168956	780	516	181	-1.69083	0.000158174	Down	5.58e-05	LOC108168956
22139	1237	517.49	148.33	-1.69802	0	Down	0	Ttr
333329	5058	535	1502	-1.73027	4.59e-10	Down	7.3e-11	Cngb1
103611158	4626	600	258	-1.74005	6.57e-38	Down	2.13e-39	Gm38666
100039815	723	664	290	-1.7529	5.07e-11	Down	7.26e-12	Gm2436
319776	3855	675	284	-1.76773	1.49e-45	Down	3.76e-47	Tmem72
14275	1016	752	318	-1.78364	3.43e-85	Down	3.21e-87	Folr1
268288	2079	776.4	356.85	-1.8329	1.31e-07	Down	2.8e-08	Samd3
18211	2606	803.57	370.61	-1.8719	3.18e-05	Down	9.74e-06	Ntrk1
12647	2810	805	326	-1.89859	2.65e-05	Down	8e-06	Chat
56863	1443	806	3290	-1.92848	8.03e-05	Down	2.66e-05	Cldn9
100043125	812	827	375	-1.9331	0.000107089	Down	3.65e-05	Cd300ld5
20473	2900	839	309	-1.93564	3.98e-43	Down	1.06e-44	Six3
244813	875	880	429	-1.965	0.000756276	Down	0.000313665	Bsx
66402	536	909	2066.23	-2.0094	4.31e-11	Down	6.14e-12	Sln
16392	2503	917.59	337.06	-2.03275	2.81e-12	Down	3.61e-13	Isl1
18510	2474	933	360	-2.06454	0.000309967	Down	0.000117079	Pax8
381359	3331	963	273	-2.0895	1.12e-37	Down	3.67e-39	Prdm12
108167575	654	985	413	-2.13493	6.58e-12	Down	8.76e-13	LOC108167575
432479	695	993	303	-2.23836	1.01e-16	Down	9.06e-18	4930404N11Rik
319192	596	1011.81	318.56	-2.27263	2.96e-09	Down	5.14e-10	Hist2h2aa2
399591	821	1048	2390	-2.36817	2.76e-07	Down	6.15e-08	Tmsb15l
100039053	849	1170	519	-2.45533	1.17e-05	Down	3.31e-06	Gm2023
14599	865	1247	440	-2.64308	4.09e-19	Down	3.11e-20	Gh
74499	1932	1631	534	-2.67772	1.75e-09	Down	2.97e-10	Sost
574404	3430	1983	4375	-2.85356	1.3e-06	Down	3.18e-07	Gm14685
100040807	1737	2841	1147	-3.34297	9.4e-06	Down	2.62e-06	Gm2977
16875	1886	2983	6314	-3.39127	9.47e-09	Down	1.75e-09	Lhx8
20508	2414	5753.67	2779.12	-3.42444	5.67e-11	Down	8.19e-12	Slc18a3
626578	3528	49811	22184	-4.57736	0.000978414	Down	0.000418561	Gbp10
15077	664	116850	35151	-6.35147	1.82e-10	Down	2.78e-11	Hist2h3c1
